# Supplementary material for: Factors associated with the improvement of body image dissatisfaction of female patients with overweight and obesity during cognitive behavioral therapy
Source: Front Psychiatry. 2022 Oct 21;13:1025946. doi: 10.3389/fpsyt.2022.1025946 (PMC9634420; doi:10.3389/fpsyt.2022.1025946)
Supplement: Supplementary file 1 [file Table_1.xlsx]

## Sheet: Supplementary Table 1
Supplementary Table 1 Program of CBT for Obesity.
Stage		§	Contents
preassessment		0	Informed consent, Assessment of physical and psychological aspects.
Weight loss phase	Diet	1	Guidance of self-monitering on diet and weight, Information of enegy balance.
		2	Reviewing diet recording sheets (every time after session), setting personal calorie intake.
		3	Addressing between meal snacks, alcohol. Significance and importance of vegitable ingestion.
		4	Addressing eating out.
		5	Addressing eatig in social situations and planning for vacations or special events.
		6	Individual counseling (1): identifing and addressing barriers to weight loss.
	Exercise	7	Explaining the benefits of increasing overall activity. Starting to monitor activity levels using a digital pedometer.
		8	Evaluation of activity levels. Setting a personal target of daily steps. Reviewing daily steps (every time after).
		9	Increasing daily activity (1)
		10	Increasing daily activity (2)
		11	Increasing daily activity (3) & Assessment of sleep.
		12	Individual counseling (2): reviewing treatment progress
	Stress management	13	Guidance for stress management, Negative thought & Cognitive reconstruction (1)
		14	Negative thought & Cognitive reconstruction (2)
		15	Negative thought & Cognitive reconstruction (3)
		16	Problem solving (1)
		17	Problem solving (2)
		18	Problem solving (3)
		19	Individual counseling (3): evaluation of stress management.
		20	Assertion training (1)
		21	Assertion training (2)
		22	Assertion training (3)
		23	Reviewing stress management (4)
	Preparing for weight maitenance	24	Addressing body image (1)
		25	Addressing body image (2)
		26	Addressing weight goals, preparation for weight maintenance.
		27	Addressing primary goals.
		28	Making a personal weight maintenance plan.
		29	Individual counseling (4): reviewing a personal weight maintenance plan & setting tram lines.
		30	Graduation ceremony for weight loss phase. Learnig how to interpret weight change.
Weight maintenance phase	Prevention of weight regain	31-38	Acquiring the skill need to maintain a stable weight over the long term、 Reviewing diet, physical activity and stress managemant.
		39	Individual counseling (5): summarizing treatment & reconfirming a personal agenda.
		40	Graduation ceremony for completing the whole course.
