# Supplementary material for: Factors associated with the improvement of body image dissatisfaction of female patients with overweight and obesity during cognitive behavioral therapy
Source: Front Psychiatry. 2022 Oct 21;13:1025946. doi: 10.3389/fpsyt.2022.1025946 (PMC9634420; doi:10.3389/fpsyt.2022.1025946)
Supplement: Supplementary file 2 [file Table_2.xlsx]

## Sheet: Supplementary Table 2
Supplementary Table 2. Score change for participants with BES≧18
BES items	Baseline	End of weight loss phase	Δ	d	p
7. Losing control followed by overeating	2.52±0.57	0.94±1.14	-1.58±1.00	1.75	<0.0001
8. Eating till stuffed	1.91±0.72	0.82±0.88	-1.09±1.16	1.36	<0.0001
3. Difficulty controlling eating urges	1.90±1.01	0.76±0.75	-1.15±1.18	1.28	<0.0001
16. Uncertain how much food is "normal"	1.12±0.48	0.45±0.56	-0.67±0.74	1.21	<0.0001
10. Difficulty controlling eating	1.55±0.67	0.82±0.58	-0.73±0.72	1.17	<0.0001
2. Eat quickly	2.15±0.57	1.27±1.01	-0.88±1.08	1.07	<0.0001
5. Eating when not hungry	1.33±0.60	0.73±0.57	-0.61±0.79	1.03	0.0001
9. Diet/Restrict and binge	1.73±0.57	1.00±0.90	-0.73±1.13	0.97	0.0008
4. Eating when bored	0.58±0.97	0.0±0.0	-0.58±0.97	0.85	0.0018
1. Self-conscious about weight	1.52±1.20	0.70±0.98	-0.82±1.01	0.75	<0.0001
11. Eat till stuffed, sometimes vomit	1.09±0.46	0.70±0.59	-0.39±0.70	0.74	0.0030
15. Preoccupied with food	1.03±0.81	0.64±0.60	-0.39±0.90	0.55	0.0171
12. Conceal eating	0.70±0.59	0.42±0.50	-0.27±0.76	0.51	0.0478
13. Eat continuously (no planned meals)	0.42±0.90	0.09±0.52	-0.33±0.89	0.45	0.0390
14. Preoccupation with eating	1.12±0.70	0.88±0.70	-0.24±0.71	0.34	0.0581
6. Guilt after overeating	1.64±0.99	1.45±1.00	-0.18±1.24	0.19	0.4045
*Evaluated with the paired t-test. d: Cohen's d Values are expressed as the means ±SD. Δ = value at the end of weight loss phase minus baseline value. BES: Binge Eating Scale. *The nomenclature for each item is based on previous studies by Grupski et al.(1), and Hood et al.(2). (1) Grupski AE, Hood MM, Hall BJ, Azarbad L, Fitzpatrick SL, Corsica JA. Examining the binge eating scale in screening f…
